# Supplementary material for: Genome-Wide Identification of VQ Motif-Containing Proteins and their Expression Profiles Under Abiotic Stresses in Maize
Source: Front Plant Sci. 2016 Jan 5;6:1177. doi: 10.3389/fpls.2015.01177 (PMC4700186; doi:10.3389/fpls.2015.01177)
Supplement: Supplementary file 1 [file Data_Sheet_1.XLSX]

## Sheet: Sheet1
Tissue Designation	Tissue Description	Reference
Em10,12, 14, 16, 18, 20, 22, 24, 26, 28, 30, 32, 34, 36, 38	Embryo (day after pollination)	Chen et al., 2014
En6, 8, 10, 12, 14, 16, 18, 20, 22, 24, 26, 28, 30, 32, 34, 36, 38	endosperm(day after pollination)
S0, 2, 3,4, 6, 8, 10, 12, 14, 16, 18, 20, 22, 24, 26, 28, 30, 32, 34, 36, 38	Seed(day after pollination)
Cob 1	Pre-emergence cob	Davidson and Hansey et al., 2011
Leaf 5	20 DAP leaf
Tassel 4	Pre-pollination tassel
Cob 2	Post-emergence cob
Anthers	Whole anthers
Ovule	Ovule
Pollen	Pollen
Silk	Silk
Tassel 5	Post-pollination tassel
Leaf 6	Leaf primordia were dissected from 10 days old seedlings rep1	Bolduc and Yilmaz et al., 2012
Leaf 7	Leaf primordia were dissected from 10 days old seedlings rep2
Tassel 1	Ear before appearance of silks rep1
Tassel 2	Ear before appearance of silks rep2
Tassel 3	Ear before appearance of silks rep3
Ear 1	Ear before appearance of silks rep1
Ear 2	Ear before appearance of silks rep2
SAM 1	19 days old plants showing 6-7 leaves rep1
SAM 2	19 days old plants showing 6-7 leaves rep2
Shoots	the shoots of 14 days old plants	Wang and Elling et al., 2009
Roots	the roots of 14 days old plants
SAM 3	the SAM of 14 days old plants	Jia and Lisch et al., 2009
Leaf 1	Leaf base (leaf 3 of 9 days old plants)	Li and Ponnala et al., 2010
Leaf 2	Leaf -1cm (leaf 3 of 9 days old plants)
Leaf 3	Leaf 4cm(leaf 3 of 9 days old plants)
Leaf 4	Leaf tip(leaf 3 of 9 days old plants)
