# Supplementary material for: Genome-Wide Identification of VQ Motif-Containing Proteins and their Expression Profiles Under Abiotic Stresses in Maize
Source: Front Plant Sci. 2016 Jan 5;6:1177. doi: 10.3389/fpls.2015.01177 (PMC4700186; doi:10.3389/fpls.2015.01177)
Supplement: Supplementary file 2 [file Data_Sheet_2.XLSX]

## Sheet: Sheet1
Gene Name	Accession numbers	premiers
ZmVQ1	GRMZM2G417835	F:TATGACCATCACCCGCACAG
		R: ATGAACTAATGGTTGCTGCTCTTGT
ZmVQ2	GRMZM2G420357	F: GACGTCGTCCAGAAGCTCA
		R: CGCGTGGACTGGTGGC
ZmVQ3	GRMZM2G318652	F: TCGCAAGGAGGAGGCAGAG
		R: CGAGGGAGGAGTAGGAAGACG
ZmVQ4	GRMZM2G128644	F: GACTCTGGACTCGTGGAACG
		R: TCATTGGCCAGTCAGGGCT
ZmVQ6	GRMZM2G158976	F: GCCGCAGGTCTACAACATCAG
		R: CGGGGTAGTTGTGGTTAGGGTT
ZmVQ9	GRMZM2G059064	F: AGCAGCACCAGCACCGC
		R: CGGGAACGAGAACGACCAC
ZmVQ12	AC206638.3_FG007	F: TCCCACGCTATCCCGAAGA
		R: ATCCTCGTCCGTGAGTGCC
ZmVQ13	GRMZM2G023921	F: GCCTCCAAGGGCTTCTAC
		R: GTTCACTGATCCTGGGTGATT
ZmVQ16	GRMZM2G101409	F: CCTACATCAGCACCGACACC
		R: CGCTGCTGTTGGTCTCGTA
ZmVQ18	GRMZM2G055404	F: CCCCTTCCCCACCACGTTC
		R: GAGTGCCGGTCAGGATCTGG
ZmVQ19	GRMZM2G378442	F: CGCCAGCCACTGCTACTTC
		R: CGGCGGTGATGTATGTGGT
ZmVQ20	GRMZM2G314520	F: GCGACCCCTTCAACCG
		R: GGGAAGAGCGGGAGCA
ZmVQ23	GRMZM2G322950	F: CTGGGAACGCCGTGGAA
		R: CCACCAGCCGAACTCC
ZmVQ24	GRMZM2G153597	F: TGCCGACGAGACTACGACT
		R: ATGGCGTGCGGCTGGTA
ZmVQ27	GRMZM2G129140	F: GCCGCCTCCCAAGGTGTA
		R: GAACTGCTCTGCCGTCCC
ZmVQ29	AC207043.3_FG002	F: CGCCGTCCTCCTTCCT
		R: TCCATTGCCGTTGTTAGTG
ZmVQ30	GRMZM2G346837	F: TCAGCAAGGACTCGCACAAG
		R: GGGCGAGGCGTCGTAGAT
ZmVQ31	GRMZM2G061941	F: AGGAGCTCACCGGCTTC
		R: ACCTCCGTGTCCACATCC
ZmVQ33	GRMZM2G420715	F: GACGCTGGCAACGGCATC
		R: CCTCCACCCCGTGAAGCA
ZmVQ36	GRMZM2G174558	F: AGAAGCCCGCCAAGACCC
		R: GCCAGGGAAGGGAAGTCG
ZmVQ39	GRMZM2G083285	F: TCGCCGCAACCGACTACAT
		R: TCCTTCCTCCTCCACTGTCT
ZmVQ42	GRMZM2G151909	F: GCTGATGCAGATGTCGATGC
		R: GGATCTGGACCACCTGCTTG
ZmVQ45	AC203294.3_FG012	F: CAGCACAGTCCCAGAGGCA
		R: ACTTGGAGGGGTCAGCGTC
ZmVQ50	GRMZM2G138370	F: GCATCCTCAGCCACAAAGC
		R: GCATCGTCGCCAGGTAGCC
ZmVQ52	GRMZM2G122447	F: AGTGCGAGGTGAAGGTGGAG
		R: GGGCTGAAAGAAGTCGTGGT
ZmVQ54	GRMZM2G035531	F: GTCGTCCCCTTCCCCTCCT
		R: GCGGAAGTTGGAGGTGTCG
ZmVQ57	GRMZM5G864133	F:CTCCAAGCAGTCGTCTTC
		R:CGGACTTGTCGATGTTGT
ZmVQ60	GRMZM2G064903	F: TCCCACTCGCCCAAGGT
		R: CTGCCGCATCGTCCGTC
ZmVQ15	GRMZM2G147443	F:ACGTTGGAGGTGGACTTG
		R:GTGGCTAGTGCAAGAGAGAG
ZmVQ32	GRMZM2G003669	F:CCAGCGAGTTCATGTCTGT
		R:CGTCGTCATCTGAACCTGAT
ZmVQ5	GRMZM2G174650	CTACTCCTTGTCCTCGATCA
		GAGTGCGTGTAGATGATTACC
ZmVQ7	GRMZM2G421934	CAAACCCTAGCAACGACAAAG
		GTGCTGGGACGAGTGAC
ZmVQ8	GRMZM2G420630	GAGAACAGCAGCAAGAACA
		TACGACTGCACGGAACT
ZmVQ11	GRMZM2G174210	GTCGTCGTCTCCTTCCAAGC
		GTACACGATCACCGGCTTCT
ZmVQ14	GRMZM2G369742	GCTCAACGTCAGGATGGAGT
		CATGAATTCGCTGGGCTTGG
ZmVQ17	GRMZM2G354123	CGAAGGCCAAGAGAGGA
		GCTCGTACACGACCACT
ZmVQ22	GRMZM2G066599	ATGGTTCTATGACGGCCTAC
		CAGGTATGCCGGTGAACTC
ZmVQ25	GRMZM2G010333	CAGAGCCAGCTCTTCATGCC
		CAAGCTGTAGCCGCCATTG
ZmVQ26	GRMZM2G124290	ACCAACGACTACGCTGCTG
		AACAAGGGGTTGAGCTCCTG
ZmVQ28	GRMZM2G325208	CGCCCTGATGTACCTTTC
		TTGATGTATGTGGTGGGAAG
ZmVQ34	GRMZM2G082118	GACCAAGAAGAGGAAGATCAAG
		AAAGGCTGCAAGAAGTCAA
ZmVQ35	GRMZM2G099691	TCATGTTCCACGACCTCAGC
		AAGATGTCGAGGAAGCTGGC
ZmVQ37	GRMZM5G814101	CAAGGCCGCTGAGTTTC
		GTACACCGTCTCGATGATCT
ZmVQ38	GRMZM2G355499	ATGCACCAGCAACACAACAC
		GTTGAAGACGACGACGACGA
ZmVQ41	GRMZM2G316033	TCCAGCAGCTCCTTCTTC
		GATGCCGGTGAACTCCT
ZmVQ46	GRMZM5G800535	AAGGACGTCGTGCAATG
		CACAACTACTGAACCCGAAG
ZmVQ47	GRMZM2G374336	CCACGTACATCAGCACCGAC
		GTGTACGGTGTAGCAGCGAT
ZmVQ48	GRMZM5G849527	ATGGACTGTACCTCGACGGG
		TCGGTGCTGATGTACATGGT
ZmVQ51	GRMZM2G069169	CTGATGTTGTTCCAGGACCTCA
		CCAGCAGGGCTGAGGAAAT
ZmVQ55	GRMZM2G014839	GTCGAGCAGTTCCTACAGGC
		GCAGTCAGGACTGAGACCAC
ZmVQ56	GRMZM2G129815	GTACATCTCCAGCCCCATGA
		CGTTGGAAGGAGGAGTAGCTG
ZmVQ59	GRMZM2G060720	GCATCAGCTGGCTCAACGAG
		ACGAACGGGTCGCAGTAGTA
ZmVQ61	GRMZM2G475276	CCACTGACTAGCAGCACTA
		GATAACACGCGGCAAGAG
	β-Actin	F: CACCTTCTACAACGAGCTCC
		R: CAGTCAGGATCTTCATGAGG
