# Supplementary material for: Genome-Wide Identification of VQ Motif-Containing Proteins and their Expression Profiles Under Abiotic Stresses in Maize
Source: Front Plant Sci. 2016 Jan 5;6:1177. doi: 10.3389/fpls.2015.01177 (PMC4700186; doi:10.3389/fpls.2015.01177)
Supplement: Supplementary file 3 [file Data_Sheet_3.XLSX]

## Sheet: Sheet1
Gene name	Gene ID
ZmWRKY1	GRMZM2G030272
ZmWRKY2	GRMZM2G425430
ZmWRKY3	GRMZM2G383594
ZmWRKY4	GRMZM2G130374
ZmWRKY5	GRMZM2G324999
ZmWRKY6	GRMZM2G070211
ZmWRKY7	GRMZM2G149219
ZmWRKY8	GRMZM2G018487
ZmWRKY9	GRMZM2G143204
ZmWRKY10	GRMZM2G008029
ZmWRKY11	GRMZM2G164082
ZmWRKY12	GRMZM2G083717
ZmWRKY13	GRMZM2G071907
ZmWRKY14	GRMZM2G024898
ZmWRKY15	GRMZM2G123387
ZmWRKY16	GRMZM5G816457
ZmWRKY17	GRMZM2G102583
ZmWRKY18	GRMZM2G400559
ZmWRKY19	GRMZM2G099593
ZmWRKY20	GRMZM2G163418
ZmWRKY21	GRMZM2G057011
ZmWRKY22	GRMZM2G052671
ZmWRKY23	GRMZM2G130854
ZmWRKY24	GRMZM2G106560
ZmWRKY25	GRMZM5G871347
ZmWRKY26	GRMZM2G475984
ZmWRKY27	GRMZM2G176489
ZmWRKY28	GRMZM2G151444
ZmWRKY29	GRMZM2G327349
ZmWRKY30	GRMZM2G173680
ZmWRKY31	GRMZM2G076657
ZmWRKY32	AC165171.2_FG002
ZmWRKY33	GRMZM2G148087
ZmWRKY34	GRMZM2G059562
ZmWRKY35	GRMZM2G158328
ZmWRKY36	GRMZM2G065290
ZmWRKY37	GRMZM2G382350
ZmWRKY38	GRMZM2G141299
ZmWRKY39	GRMZM2G040298
ZmWRKY40	GRMZM2G101405
ZmWRKY41	GRMZM2G151763
ZmWRKY42	GRMZM2G408462
ZmWRKY43	AC198725.4_FG009
ZmWRKY44	GRMZM2G105140
ZmWRKY45	GRMZM2G354384
ZmWRKY46	GRMZM2G054125
ZmWRKY47	GRMZM2G549512
ZmWRKY48	GRMZM2G148561
ZmWRKY49	AC205562.3_FG002
ZmWRKY50	GRMZM2G377217
ZmWRKY51	GRMZM2G138683
ZmWRKY52	GRMZM2G063216
ZmWRKY53	GRMZM2G451035
ZmWRKY54	GRMZM2G461648
ZmWRKY55	GRMZM2G169564
ZmWRKY56	GRMZM2G027972
ZmWRKY57	GRMZM2G038158
ZmWRKY58	GRMZM2G147880
ZmWRKY59	GRMZM2G161411
ZmWRKY60	GRMZM5G880069
ZmWRKY61	GRMZM2G120320
ZmWRKY62	GRMZM2G048450
ZmWRKY63	GRMZM2G073272
ZmWRKY64	GRMZM5G823157
ZmWRKY65	GRMZM2G143765
ZmWRKY66	AC209050.3_FG003
ZmWRKY67	GRMZM2G156529
ZmWRKY68	GRMZM2G163054
ZmWRKY69	GRMZM2G127064
ZmWRKY70	GRMZM2G012724
ZmWRKY71	GRMZM2G169966
ZmWRKY72	GRMZM2G401521
ZmWRKY73	GRMZM5G863420
ZmWRKY74	GRMZM2G453571
ZmWRKY75	GRMZM2G366795
ZmWRKY76	GRMZM2G018721
ZmWRKY77	GRMZM2G139815
ZmWRKY78	GRMZM2G025895
ZmWRKY79	GRMZM2G125653
ZmWRKY80	GRMZM2G169149
ZmWRKY81	GRMZM2G151407
ZmWRKY82	GRMZM2G398506
ZmWRKY83	GRMZM2G381378
ZmWRKY84	GRMZM2G006497
ZmWRKY85	GRMZM2G516301
ZmWRKY86	GRMZM2G083350
ZmWRKY87	GRMZM2G448605
ZmWRKY88	GRMZM2G063880
ZmWRKY89	GRMZM2G414315
ZmWRKY90	GRMZM2G057116
ZmWRKY91	GRMZM2G061408
ZmWRKY92	GRMZM2G449681
ZmWRKY93	GRMZM2G034421
ZmWRKY94	GRMZM2G432583
ZmWRKY95	GRMZM2G015433
ZmWRKY96	GRMZM2G137802
ZmWRKY97	GRMZM2G304573
ZmWRKY98	GRMZM2G149683
ZmWRKY99	GRMZM2G145554
ZmWRKY100	GRMZM2G411766
ZmWRKY101	GRMZM5G812272
ZmWRKY102	GRMZM2G045560
ZmWRKY103	GRMZM2G036703
ZmWRKY104	GRMZM2G029282
ZmWRKY105	GRMZM2G029292
ZmWRKY106	GRMZM2G013391
ZmWRKY107	GRMZM2G111354
ZmWRKY108	GRMZM2G003551
ZmWRKY109	GRMZM2G111711
ZmWRKY110	GRMZM2G171428
ZmWRKY111	GRMZM2G060918
ZmWRKY112	GRMZM2G005207
ZmWRKY113	GRMZM2G441031
ZmWRKY114	GRMZM2G090594
ZmWRKY115	GRMZM2G004060
ZmWRKY116	GRMZM2G020254
ZmWRKY117	GRMZM2G031963
ZmWRKY118	AC208110.2_FG001
ZmWRKY119	GRMZM2G091331
