# Supplementary material for: Genome-Wide Identification of VQ Motif-Containing Proteins and their Expression Profiles Under Abiotic Stresses in Maize
Source: Front Plant Sci. 2016 Jan 5;6:1177. doi: 10.3389/fpls.2015.01177 (PMC4700186; doi:10.3389/fpls.2015.01177)
Supplement: Supplementary file 4 [file Data_Sheet_4.XLSX]

## Sheet: NaCl treatment
	Relative values			SD
	Ck-0h	NaCl-24h	NaCl-48h	Ck-0h	NaCl-24h	NaCl-48h
ZmVQ1	1	24.99	2.23	0.21	0.24	0.22
ZmVQ2	1	1.87	0.96	0.22	0.38	0.33
ZmVQ3	1	1.37	0.99	0.12	0.27	0.12
ZmVQ4	1	1	3.97	0.18	0.51	0.34
ZmVQ5	1	16.95	2.08	0.28	0.13	0.11
ZmVQ6	1	2.44	1.34	0.48	0.46	0.09
ZmVQ7	1	4.56	5.02	0.17	0.15	0.23
ZmVQ8	1	1.17	0.41	0.21	0.11	0.17
ZmVQ9	1	2.26	0.76	0.06	0.32	0.09
ZmVQ11	1	50.1	1.2	0.18	0.15	0.09
ZmVQ12	1	1.86	1.58	0.12	0.34	0.32
ZmVQ13	1	5.44	1.88	0.05	0.09	0.41
ZmVQ14	1	17.23	6.5	0.06	0.39	0.14
ZmVQ15	1	2.84	1.37	0.09	0.28	0.28
ZmVQ16	1	0.51	0.44	0.08	0.09	0.15
ZmVQ17	1	13.49	6.23	0.23	0.38	0.26
ZmVQ18	1	0.56	1.84	0.58	0.07	0.02
ZmVQ19	1	2.46	1.18	0.06	0.07	0.07
ZmVQ20	1	3.42	1.84	0.19	0.47	0.56
ZmVQ22	1	18.81	3.6	0.3	0.12	0.23
ZmVQ23	1	3.43	1.1	0.05	0.19	0.05
ZmVQ24	1	1.13	0.81	0.47	0.03	0.29
ZmVQ25	1	72.17	2.36	0.19	0.24	0.15
ZmVQ26	1	4.17	2.82	0.14	0.17	0.26
ZmVQ27	1	4.38	2.73	0.03	0.06	0.26
ZmVQ28	1	10.22	5.11	0.11	0.23	0.1
ZmVQ29	1	2.52	1.51	0.3	0.39	0.43
ZmVQ30	1	3.37	1.2	0.28	0.29	0.2
ZmVQ31	1	3.29	1.96	0.12	0.06	0.28
ZmVQ32	1	1.05	0.87	0.14	0.27	0.13
ZmVQ33	1	3.44	6.65	0.55	0.3	0.29
ZmVQ34	1	18.59	6.9	0.12	0.18	0.36
ZmVQ35	1	21.36	6.02	0.27	0.08	0.06
ZmVQ36	1	2.44	2.26	0.41	0.43	0.32
ZmVQ37	1	86.02	11.16	0.21	0.25	0.26
ZmVQ38	1	1.55	1.15	0.11	0.1	0.18
ZmVQ39	1	3.07	1.31	0.19	0.15	0.09
ZmVQ41	1	37.79	6.32	0.33	0.38	0.13
ZmVQ42	1	4.21	1.49	0.1	0.06	0.09
ZmVQ45	1	2.58	1.22	0.13	0.24	0.21
ZmVQ46	1	14.16	8.38	0.3	0.04	0.1
ZmVQ47	1	8.65	7.55	0.09	0.27	0.21
ZmVQ48	1	1.25	0.57	0.25	0.06	0.2
ZmVQ50	1	7.06	1.4	0.36	0.11	0.12
ZmVQ51	1	24.7	4.67	0.12	0.44	0.51
ZmVQ52	1	29.18	4.89	0.49	0.01	0.38
ZmVQ54	1	4.57	1.36	0.19	0.3	0.17
ZmVQ55	1	4.62	1.3	0.2	0.05	0.09
ZmVQ56	1	6.12	3.72	0.38	0.17	0.17
ZmVQ57	1	1.98	0.81	0.11	0.15	0.15
ZmVQ59	1	9.06	12.04	0.19	0.22	0.23
ZmVQ60	1	4.06	2.54	0.09	0.35	0.15
ZmVQ61	1	3.41	1.98	0.23	0.1	0.08
