# Supplementary material for: Genome-Wide Identification of VQ Motif-Containing Proteins and their Expression Profiles Under Abiotic Stresses in Maize
Source: Front Plant Sci. 2016 Jan 5;6:1177. doi: 10.3389/fpls.2015.01177 (PMC4700186; doi:10.3389/fpls.2015.01177)
Supplement: Supplementary file 5 [file Data_Sheet_5.XLS]

## Sheet: co-expressing of VQ and WRKY
Gene name	Gene name	Coefficient values
ZmVQ10	ZmVQ27	0.94
ZmVQ10	ZmVQ41	0.96
ZmVQ10	ZmWRKY103	0.92
ZmVQ10	ZmWRKY107	0.96
ZmVQ10	ZmWRKY110	0.96
ZmVQ10	ZmWRKY2	0.94
ZmVQ10	ZmWRKY34	0.96
ZmVQ10	ZmWRKY40	0.96
ZmVQ10	ZmWRKY43	0.96
ZmVQ10	ZmWRKY54	0.92
ZmVQ10	ZmWRKY61	0.92
ZmVQ10	ZmWRKY68	0.92
ZmVQ10	ZmWRKY70	0.94
ZmVQ10	ZmWRKY88	0.9
ZmVQ10	ZmWRKY90	0.95
ZmVQ11	ZmVQ19	0.96
ZmVQ11	ZmVQ34	0.98
ZmVQ11	ZmWRKY117	0.97
ZmVQ11	ZmWRKY42	0.95
ZmVQ11	ZmWRKY48	0.93
ZmVQ11	ZmWRKY58	0.99
ZmVQ13	ZmVQ21	1
ZmVQ13	ZmWRKY52	0.98
ZmVQ13	ZmWRKY7	1
ZmVQ13	ZmWRKY74	0.97
ZmVQ13	ZmWRKY99	0.99
ZmVQ14	ZmWRKY68	0.96
ZmVQ19	ZmVQ34	0.96
ZmVQ19	ZmWRKY117	0.9
ZmVQ19	ZmWRKY48	0.99
ZmVQ19	ZmWRKY58	0.97
ZmVQ2	ZmWRKY66	0.9
ZmVQ2	ZmWRKY8	0.93
ZmVQ21	ZmWRKY52	0.98
ZmVQ21	ZmWRKY7	1
ZmVQ21	ZmWRKY74	0.97
ZmVQ21	ZmWRKY99	0.99
ZmVQ22	ZmWRKY119	0.97
ZmVQ22	ZmWRKY22	0.94
ZmVQ22	ZmWRKY74	0.91
ZmVQ23	ZmWRKY50	0.93
ZmVQ26	ZmWRKY41	0.91
ZmVQ27	ZmVQ41	0.99
ZmVQ27	ZmWRKY103	0.97
ZmVQ27	ZmWRKY107	0.99
ZmVQ27	ZmWRKY110	0.98
ZmVQ27	ZmWRKY2	0.98
ZmVQ27	ZmWRKY34	0.99
ZmVQ27	ZmWRKY40	0.99
ZmVQ27	ZmWRKY43	1
ZmVQ27	ZmWRKY54	0.96
ZmVQ27	ZmWRKY61	0.98
ZmVQ27	ZmWRKY70	0.92
ZmVQ27	ZmWRKY88	0.98
ZmVQ27	ZmWRKY90	0.97
ZmVQ27	ZmWRKY94	0.99
ZmVQ29	ZmWRKY111	0.94
ZmVQ29	ZmWRKY29	0.95
ZmVQ29	ZmWRKY47	0.98
ZmVQ3	ZmVQ27	0.94
ZmVQ3	ZmVQ33	0.98
ZmVQ3	ZmVQ41	0.95
ZmVQ3	ZmVQ56	0.97
ZmVQ3	ZmWRKY103	0.98
ZmVQ3	ZmWRKY107	0.95
ZmVQ3	ZmWRKY110	0.91
ZmVQ3	ZmWRKY2	0.96
ZmVQ3	ZmWRKY28	0.94
ZmVQ3	ZmWRKY33	0.94
ZmVQ3	ZmWRKY34	0.95
ZmVQ3	ZmWRKY40	0.95
ZmVQ3	ZmWRKY43	0.95
ZmVQ3	ZmWRKY5	0.96
ZmVQ3	ZmWRKY54	0.97
ZmVQ3	ZmWRKY61	0.97
ZmVQ3	ZmWRKY79	0.92
ZmVQ3	ZmWRKY83	0.95
ZmVQ3	ZmWRKY88	0.92
ZmVQ3	ZmWRKY90	0.93
ZmVQ3	ZmWRKY94	0.92
ZmVQ30	ZmWRKY80	0.95
ZmVQ30	ZmWRKY9	0.91
ZmVQ31	ZmWRKY1	0.94
ZmVQ31	ZmWRKY28	0.98
ZmVQ33	ZmVQ41	0.91
ZmVQ33	ZmVQ56	0.99
ZmVQ33	ZmWRKY103	0.96
ZmVQ33	ZmWRKY107	0.91
ZmVQ33	ZmWRKY110	0.9
ZmVQ33	ZmWRKY115	0.92
ZmVQ33	ZmWRKY2	0.93
ZmVQ33	ZmWRKY33	0.93
ZmVQ33	ZmWRKY34	0.91
ZmVQ33	ZmWRKY40	0.91
ZmVQ33	ZmWRKY43	0.91
ZmVQ33	ZmWRKY5	0.96
ZmVQ33	ZmWRKY54	0.95
ZmVQ33	ZmWRKY61	0.96
ZmVQ33	ZmWRKY62	0.94
ZmVQ33	ZmWRKY83	0.97
ZmVQ33	ZmWRKY90	0.91
ZmVQ34	ZmWRKY117	0.98
ZmVQ34	ZmWRKY42	0.98
ZmVQ34	ZmWRKY48	0.95
ZmVQ34	ZmWRKY58	0.99
ZmVQ39	ZmWRKY100	0.93
ZmVQ41	ZmWRKY103	0.98
ZmVQ41	ZmWRKY107	1
ZmVQ41	ZmWRKY110	0.98
ZmVQ41	ZmWRKY2	0.99
ZmVQ41	ZmWRKY33	0.92
ZmVQ41	ZmWRKY34	1
ZmVQ41	ZmWRKY40	1
ZmVQ41	ZmWRKY43	1
ZmVQ41	ZmWRKY5	0.92
ZmVQ41	ZmWRKY54	0.97
ZmVQ41	ZmWRKY61	0.98
ZmVQ41	ZmWRKY70	0.94
ZmVQ41	ZmWRKY88	0.97
ZmVQ41	ZmWRKY90	0.98
ZmVQ41	ZmWRKY94	0.97
ZmVQ42	ZmWRKY113	0.92
ZmVQ44	ZmVQ55	0.99
ZmVQ44	ZmWRKY102	1
ZmVQ44	ZmWRKY59	0.99
ZmVQ44	ZmWRKY9	0.95
ZmVQ52	ZmWRKY48	0.9
ZmVQ52	ZmWRKY56	0.92
ZmVQ53	ZmWRKY65	0.94
ZmVQ53	ZmWRKY82	0.95
ZmVQ55	ZmWRKY102	0.98
ZmVQ55	ZmWRKY59	1
ZmVQ55	ZmWRKY9	0.9
ZmVQ56	ZmWRKY103	0.94
ZmVQ56	ZmWRKY115	0.93
ZmVQ56	ZmWRKY2	0.91
ZmVQ56	ZmWRKY5	0.94
ZmVQ56	ZmWRKY54	0.92
ZmVQ56	ZmWRKY61	0.94
ZmVQ56	ZmWRKY62	0.91
ZmVQ56	ZmWRKY79	0.92
ZmVQ56	ZmWRKY83	0.97
ZmVQ59	ZmWRKY9	0.91
ZmVQ9	ZmVQ13	0.95
ZmVQ9	ZmVQ21	0.95
ZmVQ9	ZmWRKY20	0.9
ZmVQ9	ZmWRKY52	0.97
ZmVQ9	ZmWRKY7	0.95
ZmVQ9	ZmWRKY99	0.92
ZmWRKY1	ZmWRKY28	0.91
ZmWRKY100	ZmWRKY117	0.92
ZmWRKY103	ZmWRKY107	0.98
ZmWRKY103	ZmWRKY110	0.96
ZmWRKY107	ZmWRKY110	0.98
ZmWRKY12	ZmWRKY79	0.92
ZmWRKY17	ZmWRKY77	0.9
ZmWRKY2	ZmWRKY103	0.98
ZmWRKY2	ZmWRKY107	0.99
ZmWRKY2	ZmWRKY110	0.96
ZmWRKY2	ZmWRKY33	0.95
ZmWRKY2	ZmWRKY34	0.99
ZmWRKY2	ZmWRKY40	0.99
ZmWRKY2	ZmWRKY43	0.99
ZmWRKY2	ZmWRKY5	0.96
ZmWRKY2	ZmWRKY54	0.96
ZmWRKY2	ZmWRKY61	0.97
ZmWRKY2	ZmWRKY70	0.92
ZmWRKY2	ZmWRKY88	0.98
ZmWRKY2	ZmWRKY90	0.99
ZmWRKY2	ZmWRKY94	0.95
ZmWRKY20	ZmWRKY77	0.95
ZmWRKY20	ZmWRKY82	0.94
ZmWRKY20	ZmWRKY96	0.91
ZmWRKY22	ZmWRKY31	0.92
ZmWRKY23	ZmWRKY65	0.93
ZmWRKY24	ZmWRKY101	0.95
ZmWRKY24	ZmWRKY116	0.94
ZmWRKY28	ZmWRKY103	0.92
ZmWRKY28	ZmWRKY54	0.93
ZmWRKY29	ZmWRKY111	0.92
ZmWRKY29	ZmWRKY96	0.93
ZmWRKY31	ZmWRKY119	0.92
ZmWRKY33	ZmWRKY103	0.95
ZmWRKY33	ZmWRKY107	0.92
ZmWRKY33	ZmWRKY34	0.92
ZmWRKY33	ZmWRKY40	0.92
ZmWRKY33	ZmWRKY43	0.92
ZmWRKY33	ZmWRKY54	0.92
ZmWRKY33	ZmWRKY61	0.9
ZmWRKY33	ZmWRKY90	0.95
ZmWRKY34	ZmWRKY103	0.98
ZmWRKY34	ZmWRKY107	1
ZmWRKY34	ZmWRKY110	0.98
ZmWRKY34	ZmWRKY40	1
ZmWRKY34	ZmWRKY43	1
ZmWRKY34	ZmWRKY54	0.97
ZmWRKY34	ZmWRKY61	0.98
ZmWRKY34	ZmWRKY70	0.94
ZmWRKY34	ZmWRKY88	0.97
ZmWRKY34	ZmWRKY90	0.98
ZmWRKY34	ZmWRKY94	0.97
ZmWRKY38	ZmWRKY111	0.93
ZmWRKY39	ZmWRKY114	0.95
ZmWRKY40	ZmWRKY103	0.98
ZmWRKY40	ZmWRKY107	1
ZmWRKY40	ZmWRKY110	0.98
ZmWRKY40	ZmWRKY43	1
ZmWRKY40	ZmWRKY54	0.97
ZmWRKY40	ZmWRKY61	0.98
ZmWRKY40	ZmWRKY70	0.94
ZmWRKY40	ZmWRKY88	0.97
ZmWRKY40	ZmWRKY90	0.98
ZmWRKY40	ZmWRKY94	0.97
ZmWRKY42	ZmWRKY100	0.95
ZmWRKY42	ZmWRKY117	0.98
ZmWRKY42	ZmWRKY56	0.91
ZmWRKY42	ZmWRKY58	0.95
ZmWRKY43	ZmWRKY103	0.98
ZmWRKY43	ZmWRKY107	1
ZmWRKY43	ZmWRKY110	0.98
ZmWRKY43	ZmWRKY54	0.97
ZmWRKY43	ZmWRKY61	0.98
ZmWRKY43	ZmWRKY70	0.94
ZmWRKY43	ZmWRKY88	0.97
ZmWRKY43	ZmWRKY90	0.98
ZmWRKY43	ZmWRKY94	0.97
ZmWRKY48	ZmWRKY58	0.96
ZmWRKY5	ZmWRKY103	0.96
ZmWRKY5	ZmWRKY107	0.92
ZmWRKY5	ZmWRKY33	0.99
ZmWRKY5	ZmWRKY34	0.92
ZmWRKY5	ZmWRKY40	0.92
ZmWRKY5	ZmWRKY43	0.92
ZmWRKY5	ZmWRKY54	0.92
ZmWRKY5	ZmWRKY61	0.92
ZmWRKY5	ZmWRKY88	0.91
ZmWRKY5	ZmWRKY90	0.95
ZmWRKY52	ZmWRKY119	0.93
ZmWRKY52	ZmWRKY74	0.96
ZmWRKY52	ZmWRKY99	0.97
ZmWRKY54	ZmWRKY103	0.99
ZmWRKY54	ZmWRKY107	0.97
ZmWRKY54	ZmWRKY110	0.96
ZmWRKY54	ZmWRKY61	0.99
ZmWRKY54	ZmWRKY62	0.9
ZmWRKY54	ZmWRKY70	0.98
ZmWRKY54	ZmWRKY83	0.95
ZmWRKY54	ZmWRKY88	0.91
ZmWRKY54	ZmWRKY90	0.93
ZmWRKY54	ZmWRKY94	0.93
ZmWRKY58	ZmWRKY117	0.96
ZmWRKY59	ZmWRKY102	0.98
ZmWRKY61	ZmWRKY103	0.99
ZmWRKY61	ZmWRKY107	0.98
ZmWRKY61	ZmWRKY110	0.98
ZmWRKY61	ZmWRKY70	0.96
ZmWRKY61	ZmWRKY83	0.96
ZmWRKY61	ZmWRKY88	0.94
ZmWRKY61	ZmWRKY90	0.95
ZmWRKY61	ZmWRKY94	0.95
ZmWRKY62	ZmWRKY115	0.92
ZmWRKY62	ZmWRKY83	0.93
ZmWRKY65	ZmWRKY82	0.96
ZmWRKY7	ZmWRKY52	0.98
ZmWRKY7	ZmWRKY74	0.97
ZmWRKY7	ZmWRKY99	0.99
ZmWRKY70	ZmWRKY103	0.96
ZmWRKY70	ZmWRKY107	0.94
ZmWRKY70	ZmWRKY110	0.95
ZmWRKY70	ZmWRKY83	0.91
ZmWRKY70	ZmWRKY90	0.9
ZmWRKY74	ZmWRKY96	0.93
ZmWRKY74	ZmWRKY99	0.99
ZmWRKY83	ZmWRKY103	0.94
ZmWRKY83	ZmWRKY115	0.91
ZmWRKY88	ZmWRKY103	0.94
ZmWRKY88	ZmWRKY107	0.97
ZmWRKY88	ZmWRKY110	0.96
ZmWRKY88	ZmWRKY90	0.98
ZmWRKY88	ZmWRKY94	0.95
ZmWRKY9	ZmWRKY102	0.95
ZmWRKY9	ZmWRKY59	0.9
ZmWRKY90	ZmWRKY103	0.97
ZmWRKY90	ZmWRKY107	0.98
ZmWRKY90	ZmWRKY110	0.96
ZmWRKY90	ZmWRKY94	0.92
ZmWRKY93	ZmWRKY112	0.9
ZmWRKY94	ZmWRKY103	0.93
ZmWRKY94	ZmWRKY107	0.97
ZmWRKY94	ZmWRKY110	0.94
ZmWRKY96	ZmWRKY111	0.93
