# Supplementary material for: Genome-Wide Identification of VQ Motif-Containing Proteins and their Expression Profiles Under Abiotic Stresses in Maize
Source: Front Plant Sci. 2016 Jan 5;6:1177. doi: 10.3389/fpls.2015.01177 (PMC4700186; doi:10.3389/fpls.2015.01177)
Supplement: Supplementary file 6 [file Data_Sheet_6.XLS]

## Sheet: Sheet1
	Expression level
	ZmVQ1	ZmVQ2	ZmVQ3	ZmVQ4	ZmVQ5	ZmVQ6	ZmVQ7	ZmVQ8	ZmVQ9	ZmVQ11	ZmVQ12	ZmVQ13	ZmVQ15	ZmVQ16	ZmVQ17	ZmVQ18	ZmVQ19	ZmVQ20	ZmVQ22	ZmVQ23	ZmVQ24	ZmVQ25	ZmVQ26	ZmVQ27	ZmVQ29	ZmVQ30	ZmVQ32	ZmVQ35	ZmVQ36	ZmVQ37	ZmVQ38	ZmVQ39	ZmVQ41	ZmVQ42	ZmVQ45	ZmVQ46	ZmVQ48	ZmVQ50	ZmVQ51	ZmVQ52	ZmVQ54	ZmVQ55	ZmVQ56	ZmVQ57	ZmVQ59	ZmVQ60	ZmVQ61
Cob	1.39	7.57	3.19	0.2	0.2	8.15	0.19	0.15	1.06	0.32	0.27	0.25	0.29	2.84	0.33	0.34	1.95	0.25	4.13	0.26	1.66	8.71	1.15	1.17	0.3	0.13	0.09	4.29	0.26	0.15	1.93	0.21	1.03	0.45	0.31	0.07	0.3	3.64	5.04	0.92	0.37	0.53	2.08	0.65	0.04	0.09	0.06
Tassel	1.54	12.85	4.22	0.32	0.36	12.38	0.99	0.31	0.26	0.51	0.68	0.26	0.46	4.43	0.41	0.57	2.54	0.88	4.81	0.97	1.83	8.36	0.5	0.23	0.81	0.42	0.26	4.25	0.48	0.25	2.01	0.32	0.99	0.47	0.86	0.31	0.75	4.81	7.64	5.07	0.48	0.39	0.25	0.08	0.08	0.15	0.11
Seed 16DAP	0.7	3.42	1	0.08	0.21	14.06	0.09	0.07	0.82	0.26	0.33	0.06	0.13	3.26	0.29	0.46	1.23	0.19	3.32	0.23	0.75	8.34	0.22	0.07	0.2	0.09	0.08	3.29	0.27	0.2	0.67	0.17	0.59	0.56	0.34	0.04	0.46	2.97	7.8	0.58	0.1	0.26	0.06	0.03	0.03	0.11	0.06
Embryo 16DAP	0.46	3.56	1.89	0.09	0.13	4.53	0.11	0.09	1.15	0.33	0.28	0.09	0.3	2.25	0.28	0.47	1.42	0.59	4.12	0.41	0.97	3.97	0.52	0.14	0.23	0.21	0.14	3.92	0.88	0.16	2.27	0.19	0.56	0.49	0.69	0.1	0.44	2.06	4.65	1.86	0.26	0.28	0.14	0.08	0.07	0.23	0.1
Endosperm 16DAP	0.94	4.07	1.9	0.1	0.21	11.85	0.24	0.12	1.22	0.37	0.61	0.14	0.22	4.73	0.38	0.55	2.42	0.51	6.18	0.37	1.66	9.47	0.47	0.19	0.18	0.19	0.11	4.21	0.73	0.65	1.88	0.26	1.1	0.59	0.34	0.07	0.7	5.3	9.49	1.36	0.23	0.5	0.21	0.04	0.07	0.15	0.12
Seedling root	0.98	9.3	3.05	0.3	0.29	9.15	0.58	0.23	2.16	0.64	0.94	0.23	0.57	4.53	0.47	0.66	2.31	1.33	20.87	0.68	1.56	9.45	0.35	0.1	0.51	0.57	0.17	4.04	0.72	0.28	2.19	0.36	0.71	0.61	0.59	0.16	1.29	4.24	7.78	1.95	0.26	0.33	0.14	0.17	0.13	0.15	0.09
Seedling leaf	0.85	6.57	4.14	0.25	0.4	14.62	0.41	0.15	1.29	0.36	0.78	0.13	0.31	5.49	0.36	0.54	5.17	0.61	3.89	0.57	2.62	9.89	0.2	0.09	0.43	0.27	0.61	4.38	0.69	0.21	1.95	0.27	0.92	0.43	0.38	0.09	0.59	5.49	11.5	2.61	0.47	0.45	0.22	0.03	0.05	0.65	0.15
	Standard deviation
	ZmVQ1	ZmVQ2	ZmVQ3	ZmVQ4	ZmVQ5	ZmVQ6	ZmVQ7	ZmVQ8	ZmVQ9	ZmVQ11	ZmVQ12	ZmVQ13	ZmVQ15	ZmVQ16	ZmVQ17	ZmVQ18	ZmVQ19	ZmVQ20	ZmVQ22	ZmVQ23	ZmVQ24	ZmVQ25	ZmVQ26	ZmVQ27	ZmVQ29	ZmVQ30	ZmVQ32	ZmVQ35	ZmVQ36	ZmVQ37	ZmVQ38	ZmVQ39	ZmVQ41	ZmVQ42	ZmVQ45	ZmVQ46	ZmVQ48	ZmVQ50	ZmVQ51	ZmVQ52	ZmVQ54	ZmVQ55	ZmVQ56	ZmVQ57	ZmVQ59	ZmVQ60	ZmVQ61
Cob	0.22	0.11	0.15	0.12	0.04	0.05	0.1	0.04	0.14	0.07	0.09	0.09	0.11	0.08	0.15	0.08	0.13	0.02	0.16	0.13	0.14	0.05	0.13	0.12	0.13	0.16	0.1	0.14	0.16	0.15	0.11	0.14	0.12	0.03	0.13	0.15	0.14	0.07	0.12	0.09	0.09	0.08	0.11	0.09	0.09	0.1	0.14
Tassel	0.15	0.22	0.1	0.09	0.07	0.13	0.12	0.06	0.09	0.13	0.04	0.15	0.1	0.13	0.17	0.24	0.1	0.12	0.2	0.04	0.1	0.11	0.21	0.09	0.18	0.2	0.18	0.07	0.14	0.08	0.08	0.2	0.16	0.11	0.14	0.13	0.14	0.09	0.03	0.16	0.13	0.19	0.1	0.08	0.17	0.07	0.16
Seed 16DAP	0.23	0.22	0.11	0.01	0.18	0.21	0.04	0.13	0.09	0.16	0.16	0.02	0.29	0.11	0.1	0.04	0.17	0.13	0.14	0.13	0.05	0.1	0.2	0.1	0.17	0.06	0.07	0.05	0.13	0.17	0.09	0.15	0.14	0.1	0.11	0.16	0.17	0.15	0.12	0.19	0.02	0.07	0.14	0.15	0.17	0.06	0.05
Embryo 16DAP	0.1	0.15	0.08	0.22	0.02	0.22	0.16	0.19	0.09	0.19	0.16	0.18	0.08	0.06	0.14	0.05	0.06	0.19	0.11	0.15	0.08	0.06	0.01	0.05	0.15	0.11	0.09	0.14	0.02	0.12	0.15	0.15	0.07	0.2	0.05	0.12	0.06	0.08	0.1	0.03	0.19	0.04	0.1	0.05	0.11	0.07	0.06
Endosperm 16DAP	0.21	0.23	0.09	0.13	0.05	0.12	0.17	0.05	0.07	0.11	0.16	0.09	0.05	0.15	0.1	0.05	0.07	0.19	0.12	0.13	0.08	0.04	0.14	0.06	0.14	0.15	0.07	0.14	0.2	0.07	0.08	0.15	0.11	0.11	0.13	0.06	0.06	0.05	0.11	0.06	0.02	0.18	0.1	0.03	0.11	0.13	0.12
Seedling root	0.2	0.16	0.02	0.02	0.16	0.08	0.24	0.1	0.19	0.12	0.12	0.05	0.19	0.19	0.12	0.17	0.18	0.1	0.09	0.07	0.05	0.14	0.15	0.16	0.21	0.04	0.08	0.18	0.02	0.09	0.06	0.15	0.13	0.13	0.09	0.17	0.05	0.12	0.09	0.17	0.13	0.11	0.06	0.09	0.13	0.13	0.09
Seedling leaf	0.14	0.22	0.06	0.06	0.03	0.12	0.09	0.11	0.13	0.13	0.15	0.11	0.22	0.19	0.2	0.03	0.14	0.11	0.09	0.05	0.07	0.15	0.12	0.18	0.09	0.09	0.15	0.2	0.11	0.2	0.13	0.06	0.12	0.12	0.09	0.16	0.19	0.12	0.11	0.19	0.03	0.04	0.04	0.19	0.05	0.02	0.15
