# Supplementary material for: Genome-Wide Identification of VQ Motif-Containing Proteins and their Expression Profiles Under Abiotic Stresses in Maize
Source: Front Plant Sci. 2016 Jan 5;6:1177. doi: 10.3389/fpls.2015.01177 (PMC4700186; doi:10.3389/fpls.2015.01177)
Supplement: Supplementary file 7 [file Data_Sheet_7.XLSX]

## Sheet: ZmVQ
	DRE	ABRE	SARE	G-box	W-box	CG-box	MBS
ZmVQ25	3	0	0	0	4	8	0
ZmVQ32	2	0	0	0	1	0	1
ZmVQ34	0	0	2	0	5	0	2
ZmVQ39	3	0	2	0	0	2	0
ZmVQ40	0	0	2	0	1	1	0
ZmVQ43	1	0	0	0	7	2	0
ZmVQ45	1	0	1	0	0	1	0
ZmVQ2	5	1	0	0	2	1	0
ZmVQ5	2	0	1	0	2	5	0
ZmVQ15	4	0	1	0	6	4	0
ZmVQ17	0	0	5	0	4	6	1
ZmVQ18	2	0	4	0	2	8	0
ZmVQ21	3	0	4	0	0	4	1
ZmVQ22	4	0	4	0	2	4	0
ZmVQ29	2	2	0	0	3	5	0
ZmVQ30	1	0	2	0	1	0	1
ZmVQ44	2	0	2	0	1	6	0
ZmVQ52	3	0	3	0	1	4	0
ZmVQ55	2	0	6	0	1	9	0
ZmVQ56	0	0	3	1	1	10	2
ZmVQ59	2	0	2	0	1	6	1
ZmVQ4	3	0	4	0	2	1	1
ZmVQ12	4	0	7	1	4	4	0
ZmVQ14	1	1	4	0	1	1	0
ZmVQ16	2	1	4	0	4	8	0
ZmVQ19	3	1	2	0	2	4	0
ZmVQ26	0	2	1	1	2	3	0
ZmVQ27	1	2	4	1	0	6	0
ZmVQ36	3	1	1	0	7	10	0
ZmVQ37	7	0	3	1	2	19	0
ZmVQ41	0	2	2	1	3	0	1
ZmVQ46	2	0	2	0	2	2	1
ZmVQ47	4	1	6	0	0	21	4
ZmVQ50	1	0	4	0	4	1	1
ZmVQ51	1	2	2	1	3	0	0
ZmVQ54	0	1	3	1	4	2	0
ZmVQ58	3	1	4	0	1	1	0
ZmVQ61	1	2	3	0	4	1	0
ZmVQ1	4	1	4	1	4	6	0
ZmVQ3	2	1	3	1	2	11	0
ZmVQ8	1	1	1	1	2	3	0
ZmVQ9	1	3	2	1	2	11	0
ZmVQ11	1	3	5	0	3	8	3
ZmVQ23	2	2	2	2	5	3	0
ZmVQ28	2	1	1	1	4	3	0
ZmVQ31	0	1	3	1	3	9	2
ZmVQ35	10	2	5	2	3	8	0
ZmVQ42	5	1	4	0	3	13	1
ZmVQ48	5	7	3	3	0	11	2
ZmVQ49	3	8	0	4	3	2	1
ZmVQ53	1	1	6	1	2	11	0
ZmVQ57	2	3	1	1	4	1	0
ZmVQ60	1	1	7	0	1	11	1
ZmVQ6	2	1	4	2	1	4	1
ZmVQ7	2	1	2	1	2	5	1
ZmVQ10	2	2	7	1	4	7	2
ZmVQ13	4	3	6	1	2	22	2
ZmVQ20	2	2	1	1	3	10	2
ZmVQ24	1	3	2	2	2	3	1
ZmVQ33	3	1	1	1	2	9	1
ZmVQ38	1	1	4	1	2	14	1

## Sheet: ZmWRKY
	DRE	ABRE	SARE	G-box	W-box	CG-box	MBS
ZmWRKY1	1	0	4	1	2	12	2
ZmWRKY2	5	0	5	0	0	3	1
ZmWRKY3	3	0	1	0	4	1	0
ZmWRKY4	0	0	0	0	3	0	3
ZmWRKY5	0	0	0	0	6	4	1
ZmWRKY6	0	1	4	1	3	4	3
ZmWRKY7	1	0	8	0	2	0	0
ZmWRKY8	2	4	3	1	0	13	0
ZmWRKY9	2	0	4	0	0	3	0
ZmWRKY10	1	2	2	1	2	1	0
ZmWRKY11	4	1	2	1	5	1	0
ZmWRKY12	1	1	4	1	1	1	0
ZmWRKY13	0	0	5	0	3	3	0
ZmWRKY14	0	1	4	0	1	2	1
ZmWRKY15	4	0	2	0	0	5	1
ZmWRKY16	0	2	1	2	1	0	1
ZmWRKY17	3	0	1	0	0	7	0
ZmWRKY18	0	2	0	2	5	10	0
ZmWRKY19	0	0	2	0	2	4	0
ZmWRKY20	5	0	6	0	1	8	0
ZmWRKY21	2	0	3	1	1	4	2
ZmWRKY22	1	4	0	2	1	2	1
ZmWRKY23	3	2	5	2	1	11	0
ZmWRKY24	1	0	0	0	1	1	1
ZmWRKY25	1	1	3	0	2	5	0
ZmWRKY26	2	2	3	2	1	10	0
ZmWRKY27	4	1	2	1	4	7	0
ZmWRKY28	1	2	5	0	1	2	0
ZmWRKY29	2	3	5	2	6	4	1
ZmWRKY30	0	0	3	0	3	4	1
ZmWRKY31	1	0	3	0	0	1	1
ZmWRKY32	2	1	1	0	2	9	0
ZmWRKY33	1	0	4	0	7	0	0
ZmWRKY34	1	2	1	1	0	0	0
ZmWRKY35	0	1	1	1	3	2	2
ZmWRKY36	2	0	4	0	3	4	0
ZmWRKY37	0	0	2	0	1	1	2
ZmWRKY38	1	2	2	1	0	5	0
ZmWRKY39	0	0	6	0	1	14	1
ZmWRKY40	1	0	0	1	1	17	0
ZmWRKY41	5	2	2	1	3	13	1
ZmWRKY42	4	3	2	2	2	3	0
ZmWRKY43	0	0	4	0	0	0	2
ZmWRKY44	3	1	1	1	4	13	0
ZmWRKY45	0	0	2	0	7	1	3
ZmWRKY46	1	0	3	0	6	1	1
ZmWRKY47	0	0	2	0	3	1	3
ZmWRKY48	0	1	3	1	7	4	2
ZmWRKY49	3	0	3	0	4	2	0
ZmWRKY50	3	1	1	0	1	6	0
ZmWRKY51	2	0	6	0	2	18	0
ZmWRKY52	1	1	2	0	1	2	0
ZmWRKY53	1	1	1	0	3	2	2
ZmWRKY54	0	0	1	0	1	3	0
ZmWRKY55	1	0	1	0	0	19	0
ZmWRKY56	1	0	0	0	1	3	1
ZmWRKY57	1	0	1	0	4	4	0
ZmWRKY58	0	1	1	0	1	0	0
ZmWRKY59	1	1	7	0	1	3	1
ZmWRKY60	1	0	4	0	4	4	0
ZmWRKY61	3	0	4	0	4	6	1
ZmWRKY62	1	2	4	1	6	2	1
ZmWRKY63	2	0	3	0	2	5	0
ZmWRKY64	4	0	3	0	0	7	0
ZmWRKY65	4	1	3	1	1	3	1
ZmWRKY66	2	1	8	0	2	6	1
ZmWRKY67	0	0	2	0	3	0	0
ZmWRKY68	1	0	0	0	2	0	0
ZmWRKY69	0	1	2	0	1	2	2
ZmWRKY70	3	2	4	0	1	16	1
ZmWRKY71	4	2	5	1	5	17	0
ZmWRKY72	0	0	0	0	2	1	1
ZmWRKY73	0	1	2	0	0	2	0
ZmWRKY74	3	3	6	1	4	18	1
ZmWRKY75	1	2	3	0	4	8	1
ZmWRKY76	1	0	3	0	0	1	0
ZmWRKY77	1	1	3	0	0	5	1
ZmWRKY78	0	2	6	1	0	6	1
ZmWRKY79	6	1	12	0	1	18	2
ZmWRKY80	1	0	8	0	3	1	2
ZmWRKY81	2	0	6	0	2	2	2
ZmWRKY82	1	1	4	2	3	3	2
ZmWRKY83	3	2	3	0	3	6	1
ZmWRKY84	0	7	1	3	6	0	1
ZmWRKY85	5	2	4	2	3	7	0
ZmWRKY86	1	0	3	0	3	15	2
ZmWRKY87	0	0	4	0	1	6	0
ZmWRKY88	2	0	2	0	1	2	0
ZmWRKY89	4	2	1	0	1	11	0
ZmWRKY90	1	0	3	0	1	6	1
ZmWRKY91	0	2	6	1	0	6	1
ZmWRKY92	0	0	5	0	4	4	1
ZmWRKY93	0	1	1	1	0	0	2
ZmWRKY94	1	2	2	1	0	3	2
ZmWRKY95	3	0	0	0	1	2	1
ZmWRKY96	4	4	2	3	0	11	0
ZmWRKY97	2	1	5	0	5	5	1
ZmWRKY98	1	0	3	0	5	10	3
ZmWRKY99	0	0	5	0	3	1	2
ZmWRKY100	4	0	5	0	3	2	0
ZmWRKY101	3	2	3	2	5	6	1
ZmWRKY102	2	2	6	0	1	2	1
ZmWRKY103	0	1	1	0	6	1	2
ZmWRKY104	2	2	2	0	10	3	0
ZmWRKY105	2	0	3	0	1	5	1
ZmWRKY106	5	0	4	0	0	13	0
ZmWRKY107	1	0	0	0	1	1	0
ZmWRKY108	4	2	4	0	2	6	0
ZmWRKY109	1	1	3	0	2	1	2
ZmWRKY110	0	1	1	1	2	2	0
ZmWRKY111	2	1	0	1	1	7	4
ZmWRKY112	0	1	2	0	3	2	1
ZmWRKY113	0	0	3	1	3	3	0
ZmWRKY114	1	0	1	0	3	1	1
ZmWRKY115	2	1	7	1	0	23	1
ZmWRKY116	3	0	1	0	2	6	1
ZmWRKY117	0	0	3	0	2	1	1
ZmWRKY118	2	0	1	0	1	6	2
ZmWRKY119	0	0	6	0	3	3	0
