# Supplementary material for: Genome-Wide Identification of VQ Motif-Containing Proteins and their Expression Profiles Under Abiotic Stresses in Maize
Source: Front Plant Sci. 2016 Jan 5;6:1177. doi: 10.3389/fpls.2015.01177 (PMC4700186; doi:10.3389/fpls.2015.01177)
Supplement: Supplementary file 8 [file Data_Sheet_8.XLSX]

## Sheet: drought response gene
	DRE	ABRE	SARE	G-box	W-box	CG-box	MBS
GRMZM2G053669	0	0	2	0	1	4	0
GRMZM2G154747	2	1	1	0	4	11	1
GRMZM2G096475	1	2	3	0	1	9	2
GRMZM2G041039	1	1	3	0	5	10	0
GRMZM2G147014	8	0	3	0	1	12	0
GRMZM2G095968	3	0	5	0	1	8	0
GRMZM2G127379(ZmNAC111)	0	4	5	1	6	4	0
